# Supplementary material for: The TRAPPC8/TRS85 subunit of the Arabidopsis TRAPPIII tethering complex regulates endoplasmic reticulum function and autophagy
Source: Plant Physiol. 2025 Mar 14;197(3):kiaf042. doi: 10.1093/plphys/kiaf042 (PMC11907232; doi:10.1093/plphys/kiaf042)
Supplement: kiaf042_Supplementary_Data [file kiaf042_supplementary_data.zip]

Archive with 2 entries (2 files):
- pp.02624.2024-s05.pdf
- SupplementaryDataMHS.pdf
